# Supplementary material for: Cisplatin-Loaded M1 Macrophage-Derived Vesicles Have Anti-Cancer Activity in Osteosarcoma
Source: Cells. 2025 Oct 17;14(20):1616. doi: 10.3390/cells14201616 (PMC12564448; doi:10.3390/cells14201616)
Supplement: Supplementary file 1 [file cells-14-01616-s001.zip]

Archive with 1 entries (1 files):
- cells-3892018-supplementary.pdf
